# Supplementary material for: Effects of removable clear dental aligners on the composition of the oral microbiome
Source: J Oral Microbiol. 2025 Nov 17;17(1):2579836. doi: 10.1080/20002297.2025.2579836 (PMC12628672; doi:10.1080/20002297.2025.2579836)
Supplement: Supplementary Material — TableS1 [file ZJOM_A_2579836_SM6777.xlsx]

## Sheet: tableS1
Groups	Taxon	pval	padj	Size	Rank
1	Sub - Saliva	Treponema_medium	3.27124e+08	1.15386e+09	362426043280477	Species
2	Sub - Saliva	Treponema_amylovorum	0.00639420666231283	0.00925728427230365	35066325916876	Species
3	Sub - Saliva	Campylobacter_showae	4.75623e+06	3.54888e+06	681022488935797	Species
4	Sub - Saliva	Campylobacter_concisus	3.60617e+06	2.79839e+07	-132333610300801	Species
5	Sub - Saliva	unclassified_Lentimicrobium	3.24118e+09	8.61355e+09	433396688508759	Species
8	Sub - Saliva	Granulicatella_adiacens	271642	2.77361e+06	-120878858064597	Species
9	Sub - Saliva	unclassified_Gemella	11706.6	162221	-127227528239065	Species
10	Sub - Saliva	Gemella_morbillorum	0.00518648636607955	0.00773983350014948	136640565780417	Species
11	Sub - Saliva	unclassified_Streptococcus	0.0010063212145508	0.00184175769455523	978612664110974	Species
12	Sub - Saliva	Streptococcus_australis	7.24821e+09	0.000175769107893964	-648508222835439	Species
13	Sub - Saliva	Streptococcus_oralis	108.713	3515.05	-919503808842097	Species
14	Sub - Saliva	Streptococcus_pneumoniae	0.0197886888664145	0.0257651385240565	-376972448673354	Species
15	Sub - Saliva	Streptococcus_parasanguinis	1.87483e+09	5.51086e+09	-140466617605909	Species
16	Sub - Saliva	Streptococcus_salivarius	5.10228e+07	1.73657e+09	-218327928353845	Species
18	Sub - Saliva	Streptococcus_intermedius	1.18145e+06	7.39357e+07	122988578745094	Species
19	Sub - Saliva	Mogibacterium_pumilum	8.25406e+08	2.66881e+09	-116271463886357	Species
25	Sub - Saliva	Alloprevotella_rava	0.00016576347379349	0.000373931557162059	-454767105759195	Species
26	Sub - Saliva	Prevotella_nigrescens	0.00287128470108589	0.00480197613802295	284441666109914	Species
27	Sub - Saliva	Prevotella_7_melaninogenica	6224.42	109776	-133375232532592	Species
28	Sub - Saliva	unclassified_Prevotella	2.64314e+09	7.22209e+09	227472777614801	Species
30	Sub - Saliva	Prevotella_nanceiensis	155372	1.67456e+06	-29668697263615	Species
31	Sub - Saliva	Prevotella_oulorum	0.0047364843728368	0.00735102374664272	728950903381905	Species
32	Sub - Saliva	Prevotella_oris	542324	5.26054e+06	620997846855657	Species
33	Sub - Saliva	Prevotella_salivae	0.000344074585662213	0.00070355132341492	-127246577828891	Species
35	Sub - Saliva	Prevotella_7_histicola	0.00116239276170749	0.00206546469632981	-377576319929074	Species
36	Sub - Saliva	unclassified_Alloprevotella	18335.6	231906	-173516242950058	Species
37	Sub - Saliva	Alloprevotella_tannerae	0.00151440025201177	0.0026467896296422	305477937941212	Species
38	Sub - Saliva	Porphyromonas_gingivalis	0.006095361758508	0.008958334705686	112405238179494	Species
39	Sub - Saliva	Porphyromonas_endodontalis	7.28006e+07	3.20984e+08	814261410626697	Species
40	Sub - Saliva	unclassified_Tannerella	1.19329e+09	3.67457e+09	381442257498057	Species
41	Sub - Saliva	unclassified_Porphyromonas	0.000259564475437957	0.000559505647055151	-105234168928655	Species
42	Sub - Saliva	Porphyromonas_catoniae	1.46765e+07	8.37423e+06	32738912763147	Species
43	Sub - Saliva	Prevotella_pallens	7.01953e+07	3.20984e+08	-431852317669987	Species
44	Sub - Saliva	Prevotella_7_jejuni	9.80841e+08	3.11939e+09	-457636926866768	Species
46	Sub - Saliva	Prevotella_loescheii	1.29894e+08	4.84606e+08	332203340298823	Species
47	Sub - Saliva	Prevotella_7_pleuritidis	0.00370926249383841	0.00594708201491447	108253259220219	Species
48	Sub - Saliva	unclassified_F0058	10285.2	162221	74215134600096	Species
49	Sub - Saliva	Capnocytophaga_gingivalis	0.000344522555280502	0.00070355132341492	215706241966592	Species
50	Sub - Saliva	unclassified_Capnocytophaga	4.30411e+09	0.00010986800785203	601439068334919	Species
51	Sub - Saliva	unclassified_Saccharimonadaceae	7.16761e+08	2.35681e+09	112822467940387	Species
52	Sub - Saliva	unclassified_Saccharimonadales	0.00361790129958517	0.00584894043432936	1552311486775	Species
55	Sub - Saliva	Actinomyces_pacaensis	11367.7	162221	-113058533811676	Species
56	Sub - Saliva	.Eubacterium..nodatum.group_sulci	1146.9	27812.4	-908815714548903	Species
57	Sub - Saliva	Actinomyces_graevenitzii	2.28555e+07	1.20366e+08	-814876912799965	Species
58	Sub - Saliva	Rothia_mucilaginosa	0.222045	43.0767	-38889766424471	Species
62	Sub - Saliva	Actinomyces_massiliensis	0.00795330650047932	0.0111002982812445	739608664258227	Species
63	Sub - Saliva	Actinomyces_naeslundii	1.96141e+09	5.59578e+09	727307650142019	Species
66	Sub - Saliva	.Eubacterium..brachy.group_brachy	2.29563e+07	1.20366e+08	290946365334277	Species
67	Sub - Saliva	unclassified_Parvimonas	0.000487369433887164	0.000964792552797038	176011630291537	Species
68	Sub - Saliva	unclassified_Stomatobaculum	0.000158388843482182	0.00036580280518504	-171670709743225	Species
69	Sub - Saliva	Oribacterium_parvum	3.07297e+06	2.48398e+07	-634681548200434	Species
70	Sub - Saliva	Oribacterium_sinus	0.754952	73.2303	-166263972301419	Species
71	Sub - Saliva	Oribacterium_asaccharolyticum	3.13268e+09	8.44083e+09	-446251170232641	Species
72	Sub - Saliva	Filifactor_alocis	8.46682e+07	3.49482e+08	833023454668852	Species
73	Sub - Saliva	Haemophilus_sputorum	7.93231e+07	3.39863e+08	-141152192760895	Species
75	Sub - Saliva	Parvimonas_micra	9.33486e+07	3.69584e+08	321154898878349	Species
76	Sub - Saliva	Haemophilus_pittmaniae	0.00486991813021453	0.00746986605830379	-132786885104169	Species
77	Sub - Saliva	Haemophilus_parainfluenzae	0.0310365834865363	0.0378685358263398	-138723156807193	Species
79	Sub - Saliva	Aggregatibacter_aphrophilus	0.00740274631551929	0.0104067593131213	734651715386139	Species
80	Sub - Saliva	unclassified_Aggregatibacter	0.0400371662919348	0.0473610381746058	207280725942847	Species
82	Sub - Saliva	Haemophilus_influenzae	0.0266658233346089	0.0329501256491345	-198588118431394	Species
83	Sub - Saliva	Fusobacterium_periodonticum	459.499	89142.8	-925999707127036	Species
84	Sub - Saliva	Fusobacterium_nucleatum	31.9966	8867.64	559535925104246	Species
85	Sub - Saliva	unclassified_Streptobacillus	0.0350234037292512	0.0416842964630351	-243468520340632	Species
86	Sub - Saliva	unclassified_Lachnoanaerobaculum	0.0169933621546901	0.0224266140000671	158518216351418	Species
87	Sub - Saliva	Leptotrichia_buccalis	0.00327263374276088	0.00533521803441689	199316376360863	Species
89	Sub - Saliva	unclassified_Cardiobacterium	1.0547e+09	3.3002e+09	425600776254897	Species
90	Sub - Saliva	unclassified_Johnsonella	2.01945e+09	5.67788e+09	317135172010457	Species
91	Sub - Saliva	Selenomonas_sputigena	718328	6.63598e+06	494820720490283	Species
92	Sub - Saliva	Veillonella_parvula	0.000201712831793266	0.000449796429516018	100876263531998	Species
93	Sub - Saliva	Veillonella_dispar	3.61299e+08	1.25164e+09	-645922678255115	Species
94	Sub - Saliva	unclassified_Veillonella	52.7578	2047	-103096250129834	Species
95	Sub - Saliva	Veillonella_atypica	1.43722e+09	4.35656e+09	-498000132793945	Species
96	Sub - Saliva	Megasphaera_micronuciformis	7.54168e+09	0.000180627978099261	-207948069384678	Species
97	Sub - Saliva	Dialister_invisus	8.25375e+06	5.33742e+07	325926149627761	Species
98	Sub - Saliva	unclassified_Peptococcus	7.29914e+06	4.88287e+07	217880522789606	Species
99	Sub - Saliva	unclassified_Selenomonas	1.10685e+08	4.29459e+08	401029025834524	Species
100	Sub - Saliva	unclassified_Atopobium	0.00299571478714489	0.0049251582093738	-146917327263963	Species
101	Sub - Saliva	unclassified_Lautropia	0.000892015287188075	0.00166266500911476	193338202577967	Species
102	Sub - Saliva	unclassified_Simonsiella	0.00450254664406313	0.00704430684635684	-181276291823811	Species
103	Sub - Saliva	Neisseria_perflava	1.52281e+07	5.57406e+08	-240424180038425	Species
106	Sub - Saliva	Neisseria_elongata	0.000318849904043184	0.000672357406351931	417706361692772	Species
107	Sub - Saliva	Eikenella_corrodens	0.0239208781129308	0.0297477586789011	689880565502202	Species
109	Sub - Saliva	unclassified_Catonella	6.91377e+06	4.79025e+06	202840899702449	Species
111	Sub - Saliva	.Eubacterium..saphenum.group_saphenum	0.000662372074148099	0.00127997491769137	295689584817684	Species
112	Sub - Saliva	unclassified_.Eubacterium..yurii.group	2.0914e+07	1.15923e+08	182676981244412	Species
113	Sub - Saliva	Actinomyces_dentalis	0.0109714706436932	0.0149891922878625	464013459339651	Species
114	Sub - Saliva	unclassified_Treponema	0.000831529629262029	0.00156618202016343	173446584103587	Species
115	Sub - Saliva	Actinomyces_viscosus	0.0206042059622717	0.0262974733992153	-278863561462539	Species
116	Sub - Saliva	Actinomyces_gerencseriae	0.00501306098157617	0.00759792055020138	310191696567048	Species
117	Sub - Saliva	Leptotrichia_hofstadii	0.0320397573878219	0.0386069126288041	135961444693098	Species
118	Sub - Saliva	unclassified_Kingella	0.0339570493467078	0.0406646146497612	352979782839638	Species
119	Sub - Saliva	unclassified_Butyrivibrio	0.0136970520262285	0.0183257109868161	50736984453343	Species
120	Sub - Saliva	Treponema_denticola	5.46429e+06	3.92619e+07	340553190379502	Species
121	Sub - Saliva	Treponema_socranskii	2.19824	106.615	257870717323058	Species
122	Sub - Saliva	Campylobacter_gracilis	1.22125	78.9739	656410530627766	Species
123	Sub - Saliva	unclassified_Flexilinea	0.000235720086652069	0.000513816818095522	406401774225391	Species
125	Sub - Saliva	unclassified_Desulfobulbus	0.00026518704965306	0.000565343820139489	13797892943906	Species
126	Sub - Saliva	Capnocytophaga_ochracea	2764.39	59587.9	384803448265553	Species
127	Sub - Saliva	Prevotella_maculosa	1.42716e+07	8.37423e+06	121782461895077	Species
128	Sub - Saliva	Prevotella_saccharolytica	19126.3	231906	13180974890925	Species
129	Sub - Saliva	Prevotella_7_enoeca	0.00507848372475106	0.00763740963257136	346808510055519	Species
130	Sub - Saliva	Prevotella_micans	4.97089e+07	2.41088e+08	143265368377297	Species
131	Sub - Saliva	Tannerella_forsythia	908134	8.00809e+06	613534253802319	Species
132	Sub - Saliva	Phocaeicola_abscessus	0.0063862117413036	0.00925728427230365	410151470483369	Species
133	Sub - Saliva	Prevotella_7_baroniae	0.00292062893135459	0.00484275224515205	999890102905583	Species
134	Sub - Saliva	Capnocytophaga_granulosa	0.0201995488401252	0.0259517382449291	182968004653715	Species
136	Sub - Saliva	unclassified_Gracilibacteria	0.0106171213751622	0.0146079542324927	550492837077728	Species
137	Sub - Saliva	unclassified_Rikenellaceae.RC9.gut.group	0.00106268734605242	0.00192674154330999	995067405225417	Species
138	Sub - Saliva	Pseudopropionibacterium_propionicum	0.000163742393357147	0.000373717933073959	343370326792807	Species
139	Sub - Saliva	.Eubacterium..nodatum.group_nodatum	0.00265293150222945	0.00447538009941316	850613840314616	Species
140	Sub - Saliva	.Eubacterium..nodatum.group_infirmum	0.000217977291621985	0.000480540847439375	37042948633464	Species
141	Sub - Saliva	Slackia_exigua	0.00109731986642769	0.00197111161191641	41251700101718	Species
143	Sub - Saliva	Leptotrichia_goodfellowii	105878	1.20826e+06	222765506589806	Species
145	Sub - Saliva	unclassified_Lachnospiraceae	7.17848e+07	3.20984e+08	227433615834762	Species
146	Sub - Saliva	Leptotrichia_wadei	0.0117840956899389	0.0159868151318052	188310074318394	Species
147	Sub - Saliva	Johnsonella_ignava	7.0062e+09	0.000174256840581816	237155481480621	Species
148	Sub - Saliva	Cardiobacterium_valvarum	4.16368e+08	0.000107700490227707	276105408111004	Species
149	Sub - Saliva	unclassified_Fretibacterium	8.0586e+07	3.39863e+08	583917553414216	Species
150	Sub - Saliva	Dialister_pneumosintes	2.81177e+08	1.01016e+09	974924246522558	Species
151	Sub - Saliva	Anaeroglobus_geminatus	0.0123454748052265	0.0166320980014857	4904056889179	Species
152	Sub - Saliva	Selenomonas_artemidis	0.0038403714549673	0.00610682018248898	159095282949448	Species
153	Sub - Saliva	Selenomonas_noxia	0.00645309106172709	0.00927333085907448	153413049762779	Species
154	Sub - Saliva	unclassified_Centipeda	1.06785e+06	9.00706e+06	558928226121309	Species
155	Sub - Saliva	unclassified_Olsenella	0.000666378694262004	0.00127997491769137	343773677210656	Species
156	Sub - Saliva	unclassified_Propionivibrio	5.61532e+07	2.65701e+08	436922108546882	Species
157	Sub - Saliva	unclassified_Comamonas	0.0208967708347165	0.0264965590976144	113505765667411	Species
158	Sub - Saliva	unclassified_Eikenella	3.67444e+07	1.8278e+07	27600832107385	Species
159	Sub - Saliva	unclassified_Defluviitaleaceae.UCG.011	1.15185e+08	4.38156e+08	138722271862432	Species
160	Sub - Saliva	Actinomyces_israelii	0.000371261654451338	0.000750257926703746	319278104229433	Species
161	Sub - Saliva	Peptoanaerobacter_stomatis	0.00117113977626948	0.00206546469632981	282933020947057	Species
162	Sub - Saliva	unclassified_Oribacterium	9.03797e+06	3.65285e+08	144936720837491	Species
163	Sub - Saliva	Treponema_maltophilum	1.33974e+07	8.12218e+07	122820295670182	Species
164	Sub - Saliva	unclassified_Family.XI	0.00558682462937665	0.00827361815342802	595082731806692	Species
165	Sub - Saliva	unclassified_Amnipila	0.0148733571230348	0.0197632279580052	215938553236179	Species
166	Sub - Saliva	unclassified_Proteobacteria	0.00489006695569372	0.00746986605830379	170605638324201	Species
167	Sub - Saliva	unclassified_Candidatus.Pacebacteria	0.00818525624377475	0.0113424265092307	410977417359264	Species
168	Sub - Saliva	unclassified_Mycoplasma	0.00226372148914389	0.00385229797275363	189316402650644	Species
169	Sub - Saliva	Enterococcus_italicus	7.10256e+09	0.000174417267738261	356660455353553	Species
170	Sub - Saliva	unclassified_Enterococcus	0.0313219217712524	0.0379778301476435	878339993331032	Species
171	Sub - Saliva	Streptococcus_cristatus	0.00173748736494472	0.00300957632856497	984398684122789	Species
172	Sub - Saliva	Streptococcus_constellatus	2.34697e+09	6.50445e+09	853984922059148	Species
173	Sub - Saliva	Mogibacterium_timidum	3.47226e+09	9.10294e+09	352313625892774	Species
174	Sub - Saliva	unclassified_Erysipelotrichaceae.UCG.006	8.65355e+09	0.00020473029220119	142987717567466	Species
175	Sub - Saliva	Porphyromonas_asaccharolytica	0.0237463786555958	0.0297212739302296	134935028761784	Species
176	Sub - Saliva	Prevotella_marshii	1.72492e+09	5.14823e+08	462668241915938	Species
177	Sub - Saliva	Bacteroides_heparinolyticus	0.0200357076896815	0.0259128486119881	283733679359102	Species
178	Sub - Saliva	Prevotella_7_dentalis	0.000658064751236864	0.00127997491769137	27284401179805	Species
179	Sub - Saliva	Prevotella_oralis	0.021495151502557	0.0270783077369874	327036868345681	Species
180	Sub - Saliva	Odoribacter_denticanis	0.00192525349305361	0.00330530245710089	384410248597191	Species
181	Sub - Saliva	unclassified_TM7a	0.000141142591892462	0.000329899552134189	140138906600825	Species
182	Sub - Saliva	unclassified_Anaerovoracaceae	6.36899e+07	2.13032e+09	120943873509076	Species
183	Sub - Saliva	Shuttleworthia_satelles	0.00032314440882919	0.000674086186159816	173911912786104	Species
184	Sub - Saliva	unclassified_Family.XIII.UCG.001	3.13565e+07	1.60083e+08	215579461061124	Species
185	Sub - Saliva	Desulfovibrio_fairfieldensis	0.0185730694311015	0.0243457802002276	306960889125327	Species
186	Sub - Saliva	unclassified_Pseudoramibacter	0.00425261452268888	0.00670737575123287	16149260515239	Species
187	Sub - Saliva	unclassified_Bacteroidia	1.93122e+09	5.59189e+09	716207050816446	Species
188	Sub - Saliva	unclassified_Anaeroglobus	0.030292201790129	0.0371942224511711	243149301052551	Species
189	Sub - Saliva	unclassified_Brachymonas	0.00692186756479884	0.00980176866840128	129898581824626	Species
190	Sub - Saliva	.Eubacterium..nodatum.group_minutum	0.000405283255044075	0.000810566510088151	255250263713243	Species
191	Sub - Saliva	Treponema_lecithinolyticum	0.00664849790307986	0.00948388671468745	610184075561461	Species
192	Sub - Saliva	unclassified_Prevotellaceae	5.77846e+09	0.000145587294134451	155003784683011	Species
193	Sub - Saliva	unclassified_Moryella	0.000899896010087886	0.00166266500911476	168980478099957	Species
194	Sub - Saliva	Olsenella_uli	0.000762320062254851	0.00144990286350432	200286068569518	Species
198	Supra - Saliva	Campylobacter_concisus	1.09761e+07	7.65457e+06	-122545454545454	Species
200	Supra - Saliva	unclassified_Granulicatella	0.00753893438844555	0.013797672371306	-230787878787879	Species
201	Supra - Saliva	unclassified_Abiotrophia	0.00455790627876196	0.00866895900078255	295090909090909	Species
202	Supra - Saliva	Granulicatella_adiacens	2.29609e+08	1.01237e+09	-89330303030303	Species
203	Supra - Saliva	unclassified_Gemella	1.13243	43.9382	-155975757575758	Species
205	Supra - Saliva	unclassified_Streptococcus	0.00972457913108005	0.0173079665268764	-735181818181815	Species
206	Supra - Saliva	Streptococcus_australis	3.60748e+09	0.000115574949211766	-655424242424242	Species
207	Supra - Saliva	Streptococcus_oralis	408.54	7925.67	-859166666666666	Species
208	Supra - Saliva	Streptococcus_pneumoniae	0.015500621735963	0.0259234535929036	-379090909090909	Species
209	Supra - Saliva	Streptococcus_parasanguinis	8.36609e+08	3.24604e+09	-142063636363637	Species
210	Supra - Saliva	Streptococcus_salivarius	9.80498e+07	5.14099e+08	-228748484848485	Species
211	Supra - Saliva	Streptococcus_sanguinis	6.95789e+07	2.75476e+09	330236363636364	Species
213	Supra - Saliva	Mogibacterium_pumilum	1.48805e+08	7.04104e+07	-122545454545455	Species
214	Supra - Saliva	unclassified_Candidatus.Saccharimonas	0.00230276853744704	0.00475252230068858	-617575757575758	Species
215	Supra - Saliva	Solobacterium_moorei	0.00134240912838401	0.00292615023490448	-119878787878788	Species
216	Supra - Saliva	unclassified_Bergeyella	7.26997e+09	0.000213693118659792	281818181818182	Species
217	Supra - Saliva	Capnocytophaga_leadbetteri	0.000175314876957877	0.000453481148397709	878818181818182	Species
218	Supra - Saliva	Capnocytophaga_sputigena	0.00259935670472933	0.00530816000755252	641848484848485	Species
219	Supra - Saliva	Alloprevotella_rava	1.78733e+07	1.11852e+08	-633333333333334	Species
221	Supra - Saliva	Prevotella_7_melaninogenica	1492.63	22274.6	-134263636363636	Species
224	Supra - Saliva	Prevotella_nanceiensis	12102.4	138109	-310515151515152	Species
227	Supra - Saliva	Prevotella_salivae	7.86741e+09	0.000224452625775098	-136818181818182	Species
228	Supra - Saliva	unclassified_Prevotella_7	0.00530461271974492	0.00989514295798571	-293090909090909	Species
229	Supra - Saliva	Prevotella_7_histicola	0.0008017942228844	0.00182997740281851	-377575757575758	Species
230	Supra - Saliva	unclassified_Alloprevotella	664.047	11711.4	-184318181818182	Species
234	Supra - Saliva	unclassified_Tannerella	148369	1.37065e+06	536272727272727	Species
235	Supra - Saliva	unclassified_Porphyromonas	0.000656362603983052	0.00153414873702063	-944484848484849	Species
236	Supra - Saliva	Porphyromonas_catoniae	0.00124825395529671	0.00275183258326774	184848484848485	Species
237	Supra - Saliva	Prevotella_pallens	3.38026e+07	1.92873e+08	-431181818181818	Species
238	Supra - Saliva	Prevotella_7_jejuni	5.10531e+08	2.0634e+09	-458121212121212	Species
239	Supra - Saliva	Prevotella_shahii	0.00154544814197699	0.00329469164333556	299060606060606	Species
240	Supra - Saliva	Prevotella_loescheii	0.000172601924374405	0.00045249693687344	242606060606061	Species
242	Supra - Saliva	unclassified_F0058	1.66978e+09	6.15777e+09	446060606060606	Species
243	Supra - Saliva	Capnocytophaga_gingivalis	26736.6	27299.5	398848484848485	Species
244	Supra - Saliva	unclassified_Capnocytophaga	0.000606407055200542	0.00145238232973957	480515151515152	Species
245	Supra - Saliva	unclassified_Saccharimonadaceae	1.00841e+09	3.83591e+09	107112121212121	Species
247	Supra - Saliva	unclassified_Pseudopropionibacterium	9.56995e+09	0.000257856928331234	197572727272727	Species
249	Supra - Saliva	Actinomyces_pacaensis	3517.72	48745.5	-113090909090909	Species
250	Supra - Saliva	.Eubacterium..nodatum.group_sulci	281.064	6058.49	-912424242424242	Species
251	Supra - Saliva	Actinomyces_graevenitzii	7.91454e+06	5.90547e+07	-82260606060606	Species
252	Supra - Saliva	Rothia_mucilaginosa	0	0	-404390909090909	Species
253	Supra - Saliva	Rothia_aeria	3.10697e+09	0.000102161479465431	15149696969697	Species
254	Supra - Saliva	Rothia_dentocariosa	0.00435330567252468	0.00836179505415631	292112121212121	Species
255	Supra - Saliva	Actinomyces_oris	0.00378094098690873	0.00733502551460294	180745454545455	Species
256	Supra - Saliva	Actinomyces_massiliensis	2.5295e+08	1.09049e+09	132481818181818	Species
257	Supra - Saliva	Actinomyces_naeslundii	121.281	2941.06	128924242424242	Species
258	Supra - Saliva	Corynebacterium_durum	8.12133e+09	0.000228338834900683	703969696969697	Species
259	Supra - Saliva	Corynebacterium_matruchotii	0.843769	40.9228	282515151515152	Species
262	Supra - Saliva	unclassified_Stomatobaculum	0.0201773770589204	0.0326200929119213	-995151515151515	Species
263	Supra - Saliva	Oribacterium_parvum	1.03809e+06	9.1541e+06	-63848484848485	Species
264	Supra - Saliva	Oribacterium_sinus	0.177636	1.14871	-166333333333333	Species
265	Supra - Saliva	Oribacterium_asaccharolyticum	1.70046e+09	6.15777e+09	-447272727272728	Species
267	Supra - Saliva	Haemophilus_sputorum	4.38991e+07	2.43327e+08	-140121212121212	Species
268	Supra - Saliva	unclassified_Actinobacillus	0.012458615290442	0.0213419125181142	-398242424242424	Species
270	Supra - Saliva	Haemophilus_pittmaniae	0.00359466299855349	0.00704408708807451	-133	Species
271	Supra - Saliva	Haemophilus_parainfluenzae	0.0157222553351994	0.0260693806412709	-150742424242424	Species
272	Supra - Saliva	Aggregatibacter_segnis	0.00328854856744742	0.00663269079362561	181212121212122	Species
274	Supra - Saliva	unclassified_Aggregatibacter	0.000716621955488161	0.00165505546862742	337151515151515	Species
275	Supra - Saliva	Haemophilus_haemolyticus	8.44266e+09	0.000233982275883956	-269333333333334	Species
276	Supra - Saliva	Haemophilus_influenzae	0.00209824127108038	0.00437697641494187	-270	Species
277	Supra - Saliva	Fusobacterium_periodonticum	4096.9	52986.6	-898363636363637	Species
278	Supra - Saliva	Fusobacterium_nucleatum	0.00346971469817126	0.0068686188922982	201475757575758	Species
279	Supra - Saliva	unclassified_Streptobacillus	0.0283185599475857	0.0450311527035379	-245151515151515	Species
280	Supra - Saliva	unclassified_Lachnoanaerobaculum	3.63406e+08	0.000115574949211766	274030303030303	Species
281	Supra - Saliva	Leptotrichia_buccalis	1.40872e+07	9.10969e+07	364727272727272	Species
282	Supra - Saliva	unclassified_Leptotrichia	1.20485e+07	8.06005e+07	994000000000001	Species
283	Supra - Saliva	unclassified_Cardiobacterium	0.0222045	0.215383	887939393939394	Species
284	Supra - Saliva	unclassified_Johnsonella	2.04466e+06	9.22476e+08	346060606060606	Species
285	Supra - Saliva	Selenomonas_sputigena	0.000558297499009264	0.00135387143509746	267818181818182	Species
286	Supra - Saliva	Veillonella_parvula	0.00519465793346563	0.00978411300089643	720878787878788	Species
287	Supra - Saliva	Veillonella_dispar	1.05458e+08	5.24585e+08	-662727272727272	Species
288	Supra - Saliva	unclassified_Veillonella	2.06501	66.7688	-107727272727273	Species
289	Supra - Saliva	Veillonella_atypica	2.81741e+07	1.18821e+09	-52469696969697	Species
290	Supra - Saliva	Megasphaera_micronuciformis	3.75961e+09	0.000117639442798791	-210181818181818	Species
291	Supra - Saliva	Dialister_invisus	0.000543264155338008	0.00133409172323511	193545454545455	Species
293	Supra - Saliva	unclassified_Selenomonas	8.35438e+07	4.50208e+08	392818181818182	Species
294	Supra - Saliva	unclassified_Atopobium	9.0434e+09	0.000247101273257754	-190939393939394	Species
295	Supra - Saliva	unclassified_Lautropia	35.3273	979.071	463763636363636	Species
296	Supra - Saliva	unclassified_Simonsiella	0.0033163453968128	0.00663269079362561	-181515151515151	Species
297	Supra - Saliva	Neisseria_perflava	1.76745e+08	8.16395e+08	-230848484848485	Species
298	Supra - Saliva	Neisseria_mucosa	0.0125411238508506	0.0213419125181142	139090909090909	Species
299	Supra - Saliva	Neisseria_bacilliformis	0.00790977987624064	0.014341096224212	536242424242424	Species
300	Supra - Saliva	Neisseria_elongata	3.0401e+07	1.78721e+08	59739393939394	Species
301	Supra - Saliva	Eikenella_corrodens	2.86374e+09	9.57871e+08	128090909090909	Species
302	Supra - Saliva	Neisseria_oralis	0.00899594586307018	0.0161593842355149	298121212121212	Species
304	Supra - Saliva	unclassified_F0332	2.36478e+07	8.04854e+09	16960303030303	Species
306	Supra - Saliva	unclassified_.Eubacterium..yurii.group	7.88251e+06	5.90547e+07	183757575757576	Species
307	Supra - Saliva	Actinomyces_dentalis	5.01563e+09	0.000149697399821546	736151515151515	Species
309	Supra - Saliva	Actinomyces_viscosus	0.0175015464597414	0.0287737289253376	-276969696969697	Species
310	Supra - Saliva	Actinomyces_gerencseriae	2.20894e+07	1.33917e+08	585242424242424	Species
311	Supra - Saliva	Leptotrichia_hofstadii	0.000307510212445905	0.000764833092493661	226727272727273	Species
312	Supra - Saliva	unclassified_Kingella	0.000915029152450231	0.00204040983419937	543666666666667	Species
315	Supra - Saliva	Treponema_socranskii	1.10478e+07	7.65457e+06	158060606060606	Species
316	Supra - Saliva	Campylobacter_gracilis	2.27506e+09	7.88146e+09	307363636363636	Species
318	Supra - Saliva	Campylobacter_rectus	0.0147754124721691	0.0249254784313113	292727272727273	Species
320	Supra - Saliva	Capnocytophaga_ochracea	106167	1.02982e+06	333575757575758	Species
321	Supra - Saliva	Prevotella_maculosa	4.15123e+09	0.000127831405762806	888484848484849	Species
322	Supra - Saliva	Prevotella_saccharolytica	13086	141038	128909090909091	Species
324	Supra - Saliva	Prevotella_micans	1.99455e+09	7.03533e+09	115121212121212	Species
328	Supra - Saliva	Capnocytophaga_granulosa	5361.67	65010.2	558454545454545	Species
329	Supra - Saliva	unclassified_JGI.0000069.P22	0.0019841373206706	0.00418394174141409	437575757575758	Species
330	Supra - Saliva	unclassified_Gracilibacteria	0.000892342075029084	0.00201295770413538	701212121212122	Species
332	Supra - Saliva	Pseudopropionibacterium_propionicum	804.334	1300.34	663757575757576	Species
334	Supra - Saliva	.Eubacterium..nodatum.group_infirmum	0.017998270265928	0.0293417179125213	223939393939394	Species
336	Supra - Saliva	Fusobacterium_hwasookii	0.000630877962977561	0.00149256493680057	141909090909091	Species
338	Supra - Saliva	unclassified_Suttonella	0.0211770762868069	0.033953328922649	203333333333333	Species
339	Supra - Saliva	unclassified_Lachnospiraceae	7.50581e+09	0.000217332502029639	171181818181818	Species
340	Supra - Saliva	Leptotrichia_wadei	0.00152064587186951	0.00327783665714094	23169696969697	Species
341	Supra - Saliva	Johnsonella_ignava	0.0121137545740111	0.0210064522310344	140787878787879	Species
342	Supra - Saliva	Cardiobacterium_valvarum	1.4753e+06	1.24438e+07	386060606060606	Species
345	Supra - Saliva	Anaeroglobus_geminatus	0.0121274363395663	0.0210064522310344	475454545454546	Species
346	Supra - Saliva	Selenomonas_artemidis	0.000184471869357328	0.000470888719148968	202242424242424	Species
347	Supra - Saliva	Selenomonas_noxia	0.00010016384806133	0.000266188856491753	216636363636364	Species
348	Supra - Saliva	unclassified_Centipeda	1.24863e+08	6.05587e+08	445727272727273	Species
349	Supra - Saliva	unclassified_Olsenella	5.57303e+06	4.50487e+07	559242424242424	Species
350	Supra - Saliva	unclassified_Propionivibrio	4.32259e+09	0.000131028652270521	336969696969697	Species
351	Supra - Saliva	unclassified_Comamonas	0.000248036863337298	0.000624924045291373	178212121212121	Species
352	Supra - Saliva	unclassified_Eikenella	4.95475e+08	2.04515e+09	236181818181818	Species
354	Supra - Saliva	Actinomyces_israelii	102311	5.22322e+08	437969696969697	Species
355	Supra - Saliva	Peptoanaerobacter_stomatis	0.00605134467510338	0.0111805796854291	22939393939394	Species
356	Supra - Saliva	unclassified_Oribacterium	1.71402e+09	6.15777e+09	120666666666667	Species
357	Supra - Saliva	Treponema_maltophilum	0.0102790521665521	0.0181285101846465	543333333333334	Species
389	Supra - Sub	Treponema_medium	6.14949e+08	6.50308e+09	-350910891765326	Species
390	Supra - Sub	Treponema_amylovorum	3.46088e+09	0.000259083717946396	-547632956138457	Species
391	Supra - Sub	Campylobacter_showae	4.3094e+09	0.000309638204132932	-490870973784282	Species
393	Supra - Sub	unclassified_Lentimicrobium	0.000758185136456202	0.00315711515476871	-345214870326941	Species
394	Supra - Sub	unclassified_Granulicatella	0.000534815453537174	0.00253059019478565	-313625034521547	Species
399	Supra - Sub	unclassified_Streptococcus	5.05009e+06	4.89859e+08	-171379448229279	Species
405	Supra - Sub	Streptococcus_sanguinis	0.00274110789901938	0.00932938477911859	220284224109636	Species
406	Supra - Sub	Streptococcus_intermedius	1.51038e+08	2.9873e+09	-110079487836003	Species
410	Supra - Sub	unclassified_Bergeyella	0.0134750500103393	0.0358104068767922	176551718175076	Species
416	Supra - Sub	unclassified_Prevotella	0.00602653948341159	0.0177143736330583	-144381868523892	Species
417	Supra - Sub	Prevotella_intermedia	0.000990730357202763	0.00392248345504767	-234138699507727	Species
420	Supra - Sub	Prevotella_oris	3.85808e+07	1.49693e+09	-527179665037475	Species
425	Supra - Sub	Alloprevotella_tannerae	0.000616007584174572	0.00284536836499683	-331387028850303	Species
426	Supra - Sub	Porphyromonas_gingivalis	0.0169818450202022	0.042236896588708	-973264503007061	Species
427	Supra - Sub	Porphyromonas_endodontalis	1.53985e+08	2.9873e+09	-786625046990334	Species
430	Supra - Sub	Porphyromonas_catoniae	0.0147775689990448	0.0377216892870354	-142540642782986	Species
435	Supra - Sub	Prevotella_7_pleuritidis	6.42745e+09	0.000429974000474723	-152374471341431	Species
436	Supra - Sub	unclassified_F0058	0.00440126602218749	0.0135531048937202	-296090739940353	Species
437	Supra - Sub	Capnocytophaga_gingivalis	0.00214915856772091	0.00758066840250648	183142242881893	Species
442	Supra - Sub	unclassified_Peptostreptococcus	0.00385421431424526	0.0126731792705692	-216340769347625	Species
447	Supra - Sub	Rothia_aeria	0.00399395865519159	0.0129137996517861	105469580240669	Species
451	Supra - Sub	Actinomyces_naeslundii	0.000764868104505823	0.00315711515476871	561934774100406	Species
452	Supra - Sub	Corynebacterium_durum	0.00357555037849777	0.0119595995418719	527373623135654	Species
453	Supra - Sub	Corynebacterium_matruchotii	15742.8	3.0541e+06	226827233110502	Species
454	Supra - Sub	.Eubacterium..brachy.group_brachy	4.12188e+07	5.95881e+07	-254764547152459	Species
455	Supra - Sub	unclassified_Parvimonas	1.50595e+07	9.73846e+08	-277284357564264	Species
460	Supra - Sub	Filifactor_alocis	4.60733e+08	5.95881e+07	-767720424365822	Species
463	Supra - Sub	Parvimonas_micra	3.00666e+09	0.000243038299890549	-267942777666228	Species
472	Supra - Sub	Fusobacterium_nucleatum	1.48142e+08	2.9873e+09	-358060167528488	Species
475	Supra - Sub	Leptotrichia_buccalis	0.0139376246981664	0.036207573964092	165410896366409	Species
476	Supra - Sub	unclassified_Leptotrichia	0.000424984411946383	0.00211402502352816	653867394135614	Species
477	Supra - Sub	unclassified_Cardiobacterium	2.10748e+08	3.71683e+09	462338617684498	Species
479	Supra - Sub	Selenomonas_sputigena	0.00424793932976675	0.0133065680226071	-227002538672101	Species
485	Supra - Sub	Dialister_invisus	0.0197711369800739	0.0457146742129721	-132380695082306	Species
486	Supra - Sub	unclassified_Peptococcus	8.07114e+09	0.000505096896437933	-153365371274455	Species
489	Supra - Sub	unclassified_Lautropia	6.12654e+08	6.50308e+09	270425433785669	Species
497	Supra - Sub	unclassified_Catonella	2.35076e+09	0.000198281444465171	-153871202732752	Species
498	Supra - Sub	unclassified_F0332	0.00579579304738953	0.0172982130952857	111132987938165	Species
499	Supra - Sub	.Eubacterium..saphenum.group_saphenum	0.00177691016212966	0.00662924175871451	-269992615120714	Species
502	Supra - Sub	unclassified_Treponema	0.00121733865871798	0.00472327399582577	-167537493194497	Species
504	Supra - Sub	Actinomyces_gerencseriae	0.0124236389561023	0.0334748049650535	275050727675376	Species
507	Supra - Sub	unclassified_Butyrivibrio	0.0154189743353954	0.0388478054683988	-498278935442521	Species
508	Supra - Sub	Treponema_denticola	4.35857e+08	5.95881e+07	-280704705531018	Species
509	Supra - Sub	Treponema_socranskii	0.000666618424995713	0.0029391812374811	-998101112624522	Species
510	Supra - Sub	Campylobacter_gracilis	4.08041e+08	5.95881e+07	-34904689426413	Species
511	Supra - Sub	unclassified_Flexilinea	0.0139977734397263	0.036207573964092	-265795713619331	Species
512	Supra - Sub	Campylobacter_rectus	0.0196788694765986	0.0457146742129721	289214083009183	Species
513	Supra - Sub	unclassified_Desulfobulbus	0.00752224930547474	0.0211495125400304	-993425658026966	Species
519	Supra - Sub	Tannerella_forsythia	7.30966e+07	2.36346e+09	-515564556832622	Species
521	Supra - Sub	Prevotella_7_baroniae	0.0179965405874003	0.0441940363791856	-787465860481341	Species
522	Supra - Sub	Capnocytophaga_granulosa	5.13913e+08	6.23119e+09	37548654080083	Species
525	Supra - Sub	unclassified_Rikenellaceae.RC9.gut.group	0.00829800748611653	0.0226734289057269	-793855284013296	Species
526	Supra - Sub	Pseudopropionibacterium_propionicum	0.000408632740148018	0.00208617767338725	320387248964769	Species
527	Supra - Sub	.Eubacterium..nodatum.group_nodatum	0.0191999516337611	0.0457146742129721	-656068385769162	Species
531	Supra - Sub	Leptotrichia_goodfellowii	1.3403e+08	2.9873e+09	-169371567195867	Species
537	Supra - Sub	unclassified_Fretibacterium	0.000105870101714256	0.000622387870683808	-446463007959671	Species
538	Supra - Sub	Dialister_pneumosintes	0.000160938640200836	0.00089205989139892	-767954549552861	Species
547	Supra - Sub	unclassified_Defluviitaleaceae.UCG.011	0.000471781483509126	0.00228814019501926	-964495445897048	Species
551	Supra - Sub	Treponema_maltophilum	0.00192876027199596	0.00692924986605954	-684869623368486	Species
552	Supra - Sub	unclassified_Family.XI	0.0197939826489157	0.0457146742129721	-497203943927904	Species
554	Supra - Sub	unclassified_Proteobacteria	0.00489006695569372	0.0148230154594466	-170605638324201	Species
555	Supra - Sub	unclassified_Candidatus.Pacebacteria	0.00818525624377475	0.0226734289057269	-410977417359264	Species
556	Supra - Sub	unclassified_Mycoplasma	0.00226372148914389	0.00784217801596276	-189316402650644	Species
557	Supra - Sub	Enterococcus_italicus	7.10256e+09	0.000459298805044088	-356660455353553	Species
559	Supra - Sub	Streptococcus_cristatus	0.00173748736494472	0.00660926566273091	-984398684122789	Species
560	Supra - Sub	Streptococcus_constellatus	2.34697e+09	0.000198281444465171	-853984922059148	Species
561	Supra - Sub	Mogibacterium_timidum	3.47226e+09	0.000259083717946396	-352313625892774	Species
562	Supra - Sub	unclassified_Erysipelotrichaceae.UCG.006	8.65355e+09	0.000524621373765549	-142987717567466	Species
564	Supra - Sub	Prevotella_marshii	1.72492e+09	0.000167317381402476	-462668241915937	Species
565	Supra - Sub	Bacteroides_heparinolyticus	0.0200357076896815	0.0457285563740967	-283733679359102	Species
566	Supra - Sub	Prevotella_7_dentalis	0.000658064751236864	0.0029391812374811	-27284401179805	Species
567	Supra - Sub	Prevotella_oralis	0.021495151502557	0.0484890626918146	-327036868345681	Species
568	Supra - Sub	Odoribacter_denticanis	0.00192525349305361	0.00692924986605954	-384410248597191	Species
569	Supra - Sub	unclassified_TM7a	0.000141142591892462	0.00080534302432758	-140138906600825	Species
570	Supra - Sub	unclassified_Anaerovoracaceae	6.36899e+07	6.50308e+09	-120943873509076	Species
571	Supra - Sub	Shuttleworthia_satelles	0.00032314440882919	0.00174138931424619	-173911912786104	Species
572	Supra - Sub	unclassified_Family.XIII.UCG.001	3.13565e+07	1.49693e+09	-215579461061124	Species
573	Supra - Sub	Desulfovibrio_fairfieldensis	0.0185730694311015	0.0450396933704211	-306960889125327	Species
574	Supra - Sub	unclassified_Pseudoramibacter	0.00425261452268888	0.0133065680226071	-16149260515239	Species
575	Supra - Sub	unclassified_Bacteroidia	1.93122e+09	0.000178407955436132	-716207050816446	Species
577	Supra - Sub	unclassified_Brachymonas	0.00692186756479884	0.0197476809936908	-129898581824626	Species
578	Supra - Sub	.Eubacterium..nodatum.group_minutum	0.000405283255044075	0.00208617767338725	-255250263713243	Species
579	Supra - Sub	Treponema_lecithinolyticum	0.00664849790307986	0.0192508745253357	-610184075561461	Species
580	Supra - Sub	unclassified_Prevotellaceae	5.77846e+09	0.00040036505886974	-155003784683011	Species
581	Supra - Sub	unclassified_Moryella	0.000899896010087886	0.00363707970743854	-168980478099957	Species
582	Supra - Sub	Olsenella_uli	0.000762320062254851	0.00315711515476871	-200286068569518	Species
