# Supplementary material for: Effects of removable clear dental aligners on the composition of the oral microbiome
Source: J Oral Microbiol. 2025 Nov 17;17(1):2579836. doi: 10.1080/20002297.2025.2579836 (PMC12628672; doi:10.1080/20002297.2025.2579836)
Supplement: Supplementary Material — TableS2 [file ZJOM_A_2579836_SM6776.xlsx]

## Sheet: Hoja1
	Subgingival									Supragingival						Saliva
	ISG0	ISG1	ISG2	PS0	PS1	PS2	SS0	SS1	SS2	IP0	IP1	IP2	CAOD0	CAOD1	CAOD2	pH0	pH1	pH2
Samp1	0.1875	0.0938	0.4688	19167	21667	22500	0.0000	0.1042	0.1450	0.375	0.3125	0.375	0	0	0	6.8	7	6
Samp2	0.0625	0.1250	0.1563	20000	19375	22708	0.0833	0.2917	0.1042	0.1875	0.46875	0.28125	0	0	0	7	7.5	6.5
Samp3	0.1875	0.2813	0.2500	24375	24583	23958	0.1250	0.2083	0.3333	0.40625	0.53125	0.78125	0.0625	0.0625	0.0625	7	7	7
Samp4	0.2188	0.1875	0.2188	24583	23333	23125	0.1042	0.1042	0.1250	0.15625	0.40625	0.25	0.0625	0.0625	0.9375	7	6.5	6.5
Samp5	0.0938	0.1250	0.1250	22292	22708	20833	0.0417	0.2083	0.2917	0.5625	0.1875	0.28125	0.0625	0.0625	0.0625	7	8	8
Samp7	0.0938	0.2188	0.5938	20208	21667	21250	0.0625	0.1250	0.1667	0.4375	0.46875	0.625	0.2258	0.2903	0.3	7	7	7
Samp9	0.1250	0.2500	0.0625	21875	23333	20208	0.1250	0.1042	0.0417	0.15625	0.40625	0.40625	0.2333	0.2333	0.2333	7.5	7.5	6
Samp10	0.7500	0.4688	0.3750	22500	25000	21250	0.3750	0.6667	0.1458	0.21875	0.90625	0.75	0.0333	0.0333	0	7	6.5	7
Samp12	0.3438	0.7500	0.3438	21458	22083	21042	0.2083	0.1667	0.0625	0.71875	0.9375	0.625	0.375	0.375	0.375	6	6.5	7
Samp16	0.5000	0.4375	0.3125	20625	24583	23125	0.1250	0.1458	0.2708	0.34375	0.46875	0.40625	0	0	0	7	7	7.5
Samp21	0.1250	0.2500	0.2813	21667	24375	21875	0.0833	0.1667	0.0833	0.28125	0.4375	0.46875	0.2812	0.2812	0.2812	7	8	8
